# Supplementary material for: Building a Foundation for Precision Onco-Nutrition: Docosahexaenoic Acid and Breast Cancer
Source: Cancers (Basel). 2021 Dec 29;14(1):157. doi: 10.3390/cancers14010157 (PMC8750666; doi:10.3390/cancers14010157)
Supplement: Supplementary file 1 [file cancers-14-00157-s001.zip]

Archive with 2 entries (2 files):
- supplement.pdf
- Table S3.xlsx
